# Supplementary material for: Antitumor Effects of Esculetin, a Natural Coumarin Derivative, against Canine Mammary Gland Tumor Cells by Inducing Cell Cycle Arrest and Apoptosis
Source: Vet Sci. 2023 Jan 22;10(2):84. doi: 10.3390/vetsci10020084 (PMC9961495; doi:10.3390/vetsci10020084)
Supplement: Supplementary file 1 [file vetsci-10-00084-s001.zip]

Archive with 1 entries (1 files):
- vetsci-2096243-supplementary.pdf
